# Supplementary material for: Genetic Background of Acute Heart Rate Response to Exercise
Source: Int J Mol Sci. 2024 Mar 13;25(6):3238. doi: 10.3390/ijms25063238 (PMC10970476; doi:10.3390/ijms25063238)
Supplement: Supplementary file 1 [file ijms-25-03238-s001.zip]

Archive with 6 entries (5 files):
- ijms-2901201-supplementary/
- ijms-2901201-supplementary/Supplementary Table S1.docx
- ijms-2901201-supplementary/Supplementary Table S2.docx
- ijms-2901201-supplementary/Supplementary Table S3.docx
- ijms-2901201-supplementary/Supplementary Table S4.docx
- ijms-2901201-supplementary/Supplementary Table S5.docx
